# Supplementary material for: Rutin Concentration and Characterization of Rutinosidase in Perennial Buckwheat (Fagopyrum cymosum) and Its Application in Foods
Source: Foods. 2023 Mar 27;12(7):1417. doi: 10.3390/foods12071417 (PMC10093837; doi:10.3390/foods12071417)
Supplement: Supplementary file 1 [file foods-12-01417-s001.zip]

Archive with 1 entries (1 files):
- foods-2301832-supplementary.pdf
